# Supplementary material for: Validation of a newly adapted Chinese version of the Newest Vital Sign instrument
Source: PLoS One. 2018 Jan 5;13(1):e0190721. doi: 10.1371/journal.pone.0190721 (PMC5755884; doi:10.1371/journal.pone.0190721)
Supplement: S1 Data — (XLSX) [file pone.0190721.s002.xlsx]

## Sheet: Sheet1
Number	Age Range	Age	Gender	Education	CCHLQ	NVS-CHN	Question 1	Question 2	Question 3	Question 4	Question 5	Question 6
1	1	21	1	4	73	5	1	1	1	1	1	0
2	1	24	1	4	68	5	1	1	1	1	1	0
3	1	23	1	3	72	3	1	1	0	1	0	0
4	1	19	1	4	75	3	0	1	0	1	1	0
5	1	23	2	4	80	6	1	1	1	1	1	1
6	1	18	1	3	68	5	1	1	0	1	1	1
7	1	18	2	3	80	6	1	1	1	1	1	1
8	1	18	1	3	80	5	1	1	1	1	1	0
9	1	20	1	3	85	4	0	1	1	1	1	0
10	1	24	1	4	73	5	1	1	1	1	1	0
11	1	22	1	4	73	5	1	1	1	1	1	0
12	1	24	2	4	80	4	0	1	1	1	1	0
13	1	18	1	3	80	4	1	1	1	1	0	0
14	1	21	1	4	84	5	1	1	0	1	1	1
15	1	18	1	3	88	5	1	1	1	1	1	0
16	1	18	1	3	80	5	1	1	1	1	1	0
17	1	18	1	3	48	1	1	0	0	0	0	0
18	1	23	2	4	83	6	1	1	1	1	1	1
19	1	23	2	4	77	6	1	1	1	1	1	1
20	1	21	1	4	88	6	1	1	1	1	1	1
21	1	23	2	4	78	4	1	1	1	1	0	0
22	1	20	2	4	80	5	1	0	1	1	1	1
23	1	22	1	4	80	5	1	1	1	1	1	0
24	1	24	1	4	76	6	1	1	1	1	1	1
25	1	24	2	4	84	3	1	0	0	1	1	0
26	1	24	1	4	87	6	1	1	1	1	1	1
27	1	24	2	4	77	3	1	0	1	1	0	0
28	1	22	1	4	80	6	1	1	1	1	1	1
29	1	24	1	4	66	2	1	0	0	0	1	0
30	1	21	1	4	73	3	1	1	0	1	0	0
31	1	23	2	4	80	6	1	1	1	1	1	1
32	1	24	1	4	66	2	1	0	0	0	1	0
33	1	24	2	4	73	6	1	1	1	1	1	1
34	1	24	1	4	73	5	1	1	1	1	1	0
35	1	24	1	4	76	6	1	1	1	1	1	1
36	1	24	1	4	87	6	1	1	1	1	1	1
37	1	22	1	4	80	6	1	1	1	1	1	1
38	1	20	1	3	85	4	0	1	0	1	1	1
39	1	24	2	4	84	3	0	1	0	1	1	0
40	1	23	2	4	80	6	1	1	1	1	1	1
41	1	23	2	4	80	6	1	1	1	1	1	1
42	1	18	1	3	79	4	0	1	1	1	1	0
43	1	22	2	4	76	6	1	1	1	1	1	1
44	1	21	1	4	88	6	1	1	1	1	1	1
45	1	20	1	3	85	4	1	1	1	1	0	0
46	1	24	1	4	73	5	1	0	1	1	1	1
47	1	24	2	4	84	3	1	1	0	1	0	0
48	1	21	1	4	73	3	1	0	1	1	0	0
49	1	18	2	3	80	6	1	1	1	1	1	1
50	1	23	2	4	83	6	1	1	1	1	1	1
51	1	23	2	4	77	6	1	1	1	1	1	1
52	1	18	1	3	68	5	1	1	1	1	1	0
53	1	18	1	3	80	5	1	1	0	1	1	1
54	1	24	2	3	83	6	1	1	1	1	1	1
55	1	22	1	4	82	6	1	1	1	1	1	1
56	1	23	1	4	86	6	1	1	1	1	1	1
57	1	19	1	3	80	6	1	1	1	1	1	1
58	1	24	2	4	84	3	1	0	0	1	1	0
59	1	18	1	3	73	6	1	1	1	1	1	1
60	1	23	1	3	72	3	1	1	0	1	0	0
61	1	19	1	4	75	3	1	0	1	1	0	0
62	2	26	1	3	57	2	1	1	0	0	0	0
63	2	25	2	4	75	6	1	1	1	1	1	1
64	2	25	1	4	70	6	1	1	1	1	1	1
65	2	25	1	3	86	6	1	1	1	1	1	1
66	2	27	1	4	81	4	1	1	1	1	0	0
67	2	31	2	4	77	4	1	0	1	1	1	0
68	2	27	1	4	74	4	1	1	0	1	1	0
69	2	28	1	2	65	2	0	0	0	1	1	0
70	2	25	1	4	77	3	0	1	1	1	0	0
71	2	25	2	4	85	5	1	1	1	0	1	1
72	2	26	2	2	73	3	1	1	1	0	0	0
73	2	28	2	4	78	6	1	1	1	1	1	1
74	2	29	2	4	85	4	0	1	1	1	1	0
75	2	27	1	4	84	6	1	1	1	1	1	1
76	2	26	1	4	78	3	1	1	0	1	0	0
77	2	26	2	4	85	6	1	1	1	1	1	1
78	2	29	1	4	87	6	1	1	1	1	1	1
79	2	27	1	4	81	5	1	1	1	1	1	0
80	2	30	1	4	77	4	1	1	1	1	0	0
81	2	32	2	2	81	5	1	0	1	1	1	1
82	2	31	2	2	55	2	1	1	0	0	0	0
83	2	28	1	4	73	5	1	1	1	1	1	0
84	2	28	2	2	80	4	0	0	1	1	1	1
85	2	27	2	4	84	6	1	1	1	1	1	1
86	2	27	1	4	80	3	1	1	0	1	0	0
87	2	31	1	4	82	6	1	1	1	1	1	1
88	2	29	1	4	84	6	1	1	1	1	1	1
89	2	28	1	4	69	5	1	1	0	1	1	1
90	2	25	1	3	68	3	1	1	0	1	0	0
91	2	25	1	4	73	4	0	1	1	1	1	0
92	2	30	2	4	82	6	1	1	1	1	1	1
93	2	30	2	4	80	5	1	1	1	1	1	0
94	2	26	1	4	74	3	1	1	0	1	0	0
95	2	28	1	4	80	6	1	1	1	1	1	1
96	2	27	1	4	72	4	1	1	1	1	0	0
97	2	27	1	4	73	5	0	1	1	1	1	0
98	2	26	1	4	81	5	1	1	0	1	1	1
99	2	26	2	2	77	6	1	1	1	1	1	1
100	2	26	2	4	80	6	1	1	1	1	1	1
101	2	33	2	2	71	5	1	1	1	1	1	0
102	2	31	2	3	67	3	1	1	0	1	0	0
103	2	26	2	3	66	5	1	1	1	1	1	0
104	2	33	2	2	59	0	0	0	0	0	0	0
105	2	33	2	3	81	6	1	1	1	1	1	1
106	2	29	2	3	80	5	1	1	1	1	1	0
107	2	29	2	4	80	5	1	1	1	1	1	0
108	2	28	2	2	65	3	1	1	0	0	1	0
109	2	30	2	4	83	5	1	1	0	1	1	1
110	2	26	2	4	81	5	1	1	1	1	1	0
111	2	30	1	4	78	4	1	1	1	1	0	0
112	2	33	2	2	66	1	0	0	0	0	1	0
113	2	24	2	2	81	6	1	1	1	1	1	1
114	2	31	2	2	73	4	1	1	1	0	1	0
115	2	25	2	2	73	0	0	0	0	0	0	0
116	2	23	2	3	70	1	0	0	0	0	1	0
117	2	28	2	4	88	5	1	0	1	1	1	1
118	2	29	2	4	84	5	1	1	0	1	1	1
119	2	28	2	4	75	6	1	1	1	1	1	1
120	2	30	1	4	75	4	1	0	1	1	1	0
121	2	31	2	3	67	3	0	1	1	0	1	0
122	2	32	1	4	82	4	1	0	1	1	1	0
123	2	27	1	4	80	3	1	0	0	1	1	0
124	2	25	1	3	68	3	1	0	1	0	1	0
125	2	26	1	4	74	3	1	0	0	1	1	0
126	2	25	2	4	81	6	1	1	1	1	1	1
127	2	27	1	4	72	4	1	1	1	0	0	1
128	2	33	2	3	81	6	1	1	1	1	1	1
129	3	37	1	3	66	5	1	1	1	1	1	0
130	3	44	1	2	69	1	1	0	0	0	0	0
131	3	42	1	2	79	6	1	1	1	1	1	1
132	3	36	1	3	73	3	1	1	0	1	0	0
133	3	42	1	2	77	3	0	1	0	1	1	0
134	3	44	1	2	74	4	1	0	1	1	1	0
135	3	42	1	3	71	4	1	0	1	1	1	0
136	3	35	1	4	78	3	1	1	0	1	0	0
137	3	40	1	4	78	6	1	1	1	1	1	1
138	3	35	1	4	82	6	1	1	1	1	1	1
139	3	39	1	3	83	4	1	1	0	1	1	0
140	3	39	1	2	70	2	1	0	0	0	1	0
141	3	40	1	2	78	3	1	0	1	0	1	0
142	3	38	1	3	86	4	1	1	1	1	0	0
143	3	41	1	2	84	3	1	1	1	0	0	0
144	3	39	2	4	73	4	1	1	0	1	1	0
145	3	42	2	3	79	6	1	1	1	1	1	1
146	3	42	2	2	70	4	1	1	0	0	1	1
147	3	36	1	4	78	3	1	0	0	0	1	1
148	3	41	2	4	82	2	1	0	1	0	0	0
149	3	39	1	3	75	5	1	1	1	1	1	0
150	3	37	1	3	63	3	0	1	1	1	0	0
151	3	43	2	3	79	6	1	1	1	1	1	1
152	3	44	1	2	78	4	1	1	1	1	0	0
153	3	45	1	4	80	5	0	1	1	1	1	1
154	3	40	2	4	81	4	1	1	1	1	0	0
155	3	36	1	2	77	3	1	0	0	1	1	0
156	3	39	1	4	82	6	1	1	1	1	1	1
157	3	43	1	4	83	4	1	1	1	1	0	0
158	3	35	2	4	83	4	1	1	1	1	0	0
159	3	33	1	4	80	6	1	1	1	1	1	1
160	3	41	1	3	77	3	1	1	0	0	1	0
161	3	41	1	2	84	4	1	1	1	1	0	0
162	3	37	1	4	71	4	0	1	1	1	1	0
163	3	38	1	4	83	3	1	1	1	0	0	0
164	3	37	2	4	83	3	1	1	0	1	0	0
165	3	40	1	3	76	4	1	1	0	1	1	0
166	3	41	1	4	73	5	1	1	1	1	1	0
167	3	43	2	1	54	0	0	0	0	0	0	0
168	3	42	2	4	77	4	1	1	1	1	0	0
169	3	36	2	3	66	2	1	0	0	1	0	0
170	3	42	2	1	58	0	0	0	0	0	0	0
171	3	37	2	4	83	5	1	1	0	1	1	1
172	3	36	2	2	72	3	0	1	0	0	1	1
173	3	35	1	2	74	3	1	1	0	1	0	0
174	3	36	2	2	61	4	1	1	0	1	1	0
175	3	37	2	2	72	4	0	1	0	1	1	1
176	3	35	2	3	80	5	1	1	1	0	1	1
177	3	43	2	4	67	2	0	1	0	0	1	0
178	3	41	2	2	73	1	0	0	0	0	1	0
179	3	43	2	2	58	3	0	1	0	1	1	0
180	3	35	2	3	86	6	1	1	1	1	1	1
181	3	43	2	4	67	2	1	0	0	1	0	0
182	3	41	2	2	73	1	0	0	0	0	1	0
183	3	41	1	4	73	5	1	1	1	1	1	0
184	3	44	1	2	44	1	0	0	0	0	1	0
185	3	41	1	2	84	4	1	1	1	1	0	0
186	3	42	1	2	79	6	1	1	1	1	1	1
187	3	45	1	4	80	5	0	1	1	1	1	1
188	3	43	2	1	58	0	0	0	0	0	0	0
189	3	36	1	3	64	3	1	0	0	0	1	1
190	3	41	2	2	73	1	0	0	0	0	1	0
191	3	41	2	2	73	1	0	0	0	0	1	0
192	3	39	1	2	70	2	1	0	0	0	1	0
193	3	41	2	4	82	2	0	1	0	0	1	0
194	3	38	1	1	71	1	0	0	0	0	1	0
195	3	43	1	1	72	1	1	0	0	0	0	0
196	3	44	1	2	68	1	1	0	0	0	0	0
197	3	36	2	3	66	2	1	0	0	0	1	0
198	3	36	2	3	66	2	0	0	0	0	1	0
199	3	40	1	1	70	1	1	0	0	0	0	0
200	3	42	2	1	56	0	0	0	0	0	0	0
201	3	37	2	2	78	2	1	0	0	0	1	0
202	4	54	1	3	77	4	1	1	0	1	1	0
203	4	47	2	4	63	2	1	1	0	0	0	0
204	4	46	1	4	84	5	1	1	0	1	1	1
205	4	52	1	4	83	3	1	1	0	1	0	0
206	4	53	1	1	56	2	0	1	0	1	0	0
207	4	45	1	4	79	3	0	1	0	1	1	0
208	4	47	1	3	71	3	1	1	0	1	0	0
209	4	51	2	4	80	4	1	1	1	1	0	0
210	4	50	1	2	56	2	1	0	0	0	1	0
211	4	53	2	2	69	1	0	0	0	0	1	0
212	4	46	1	4	85	4	1	1	1	1	0	0
213	4	50	1	4	89	4	1	1	1	1	0	0
214	4	54	1	4	84	4	1	1	1	1	0	0
215	4	55	2	1	70	2	0	0	0	0	1	1
216	4	53	2	2	63	1	0	0	0	0	1	0
217	4	47	1	3	81	4	1	1	1	1	0	0
218	4	37	2	4	78	3	0	1	0	1	1	0
219	4	50	1	3	64	3	1	1	0	1	0	0
220	4	53	2	2	72	5	1	1	1	1	1	0
221	4	40	1	3	71	3	0	0	1	1	1	0
222	4	50	1	3	69	3	1	1	0	1	0	0
223	4	47	1	3	72	3	1	1	0	1	0	0
224	4	51	1	2	64	3	0	1	0	1	1	0
225	4	47	1	2	71	3	1	1	0	0	1	0
226	4	54	2	3	70	4	1	1	1	1	0	0
227	4	46	2	2	60	3	0	1	0	1	1	0
228	4	45	1	4	82	4	1	1	1	1	0	0
229	4	53	2	4	81	5	1	1	1	1	1	0
230	4	51	1	3	78	5	1	1	0	1	1	1
231	4	45	2	1	68	5	1	1	1	0	1	1
232	4	50	2	1	43	1	0	0	0	0	1	0
233	4	54	2	2	76	4	1	1	0	1	1	0
234	4	54	2	4	70	3	1	0	1	1	0	0
235	4	54	2	2	74	4	1	1	0	1	1	0
236	4	54	2	3	73	3	1	1	0	1	0	0
237	4	54	2	3	48	1	0	0	0	1	0	0
238	4	54	2	2	63	1	0	0	0	0	1	0
239	4	54	2	3	82	6	1	1	1	1	1	1
240	4	49	2	3	73	1	0	0	0	1	0	0
241	4	52	2	4	83	6	1	1	1	1	1	1
242	4	54	2	2	68	2	1	0	0	0	1	0
243	4	50	2	1	65	1	0	0	0	0	1	0
244	4	48	2	4	75	5	1	1	1	1	1	0
245	4	52	2	2	65	1	0	0	0	0	1	0
246	4	46	2	2	77	6	1	1	1	1	1	1
247	4	49	2	2	70	4	0	1	1	1	1	0
248	4	48	2	2	68	0	0	0	0	0	0	0
249	4	48	2	2	75	3	1	0	0	0	1	1
250	4	51	2	2	54	0	0	0	0	0	0	0
251	4	54	2	1	72	1	0	0	0	0	1	0
252	4	51	2	3	72	2	1	0	0	0	1	0
253	4	53	2	1	58	2	0	1	0	0	1	0
254	4	52	1	1	57	0	0	0	0	0	0	0
255	4	53	2	1	49	0	0	0	0	0	0	0
256	4	54	2	2	68	2	0	0	0	1	1	0
257	4	54	2	2	67	4	1	1	1	0	1	0
258	4	48	2	4	74	5	1	1	1	1	1	0
259	4	42	2	1	55	0	0	0	0	0	0	0
260	4	53	2	2	72	5	1	1	0	1	1	1
261	4	46	1	4	85	4	1	1	1	0	1	0
262	4	53	2	2	63	1	0	0	0	0	1	0
263	4	52	2	4	69	6	1	1	1	1	1	1
264	4	53	2	2	80	3	0	0	0	1	1	1
265	4	48	1	4	80	6	1	1	1	1	1	1
266	4	53	2	4	81	5	1	1	1	1	1	0
267	4	45	1	4	82	4	1	1	0	1	1	0
268	4	54	2	3	73	6	1	1	1	1	1	1
269	4	54	2	2	74	4	0	1	0	1	1	1
270	4	47	2	2	60	3	1	1	0	0	1	0
271	4	54	2	2	76	4	1	0	1	1	1	1
272	4	51	1	3	78	5	1	1	1	1	1	0
273	4	53	2	2	61	1	0	0	0	0	1	0
274	4	53	2	2	68	2	0	1	0	0	1	0
275	4	55	2	3	48	1	1	0	0	0	0	0
276	5	60	1	4	67	4	1	1	1	1	0	0
277	5	60	2	4	75	4	1	1	1	1	0	0
278	5	61	1	1	62	1	1	0	0	0	0	0
279	5	62	2	4	72	2	1	1	0	0	0	0
280	5	60	1	1	63	2	1	0	0	0	1	0
281	5	60	2	3	64	3	0	1	0	0	1	1
282	5	60	1	2	65	2	1	1	0	0	0	0
283	5	63	2	4	87	5	1	1	1	0	1	1
284	5	63	1	3	88	5	1	1	1	0	1	1
285	5	64	2	2	64	2	1	1	0	0	0	0
286	5	62	2	2	69	3	1	1	1	0	0	0
287	5	64	1	4	84	4	1	1	1	1	0	0
288	5	60	1	2	69	1	0	0	0	0	1	0
289	5	60	1	3	63	1	0	0	0	0	1	0
290	5	61	2	3	62	3	1	1	1	0	0	0
291	5	58	1	4	78	4	1	1	0	1	1	0
292	5	60	1	3	78	3	1	1	1	0	0	0
293	5	60	1	4	77	5	1	0	1	1	1	1
294	5	60	1	3	51	1	1	0	0	0	0	0
295	5	61	1	4	75	4	1	1	1	0	1	0
296	5	60	1	2	58	0	0	0	0	0	0	0
297	5	56	1	3	80	5	1	1	1	1	1	0
298	5	56	1	4	78	5	1	1	1	1	1	0
299	5	60	1	2	48	1	1	0	0	0	0	0
300	5	56	1	3	83	4	1	1	1	1	0	0
301	5	58	2	3	62	2	1	1	0	0	0	0
302	5	62	1	3	81	4	1	1	1	1	0	0
303	5	64	2	3	67	3	1	0	0	1	1	0
304	5	57	1	4	93	6	1	1	1	1	1	1
305	5	58	2	3	71	3	1	1	0	0	1	0
306	5	60	2	3	68	3	1	1	0	0	1	0
307	5	58	2	3	73	4	1	1	1	1	0	0
308	5	58	2	1	46	0	0	0	0	0	0	0
309	5	57	2	4	68	5	1	1	1	1	1	0
310	5	56	1	2	56	0	0	0	0	0	0	0
311	5	60	1	2	68	1	0	0	0	1	0	0
312	5	59	1	3	63	1	0	0	1	0	0	0
313	5	64	2	2	69	1	0	0	0	1	0	0
314	6	74	1	2	61	3	1	1	1	1	0	0
315	6	72	1	3	74	3	1	1	1	0	0	0
316	6	67	2	2	54	2	1	1	0	0	0	0
317	6	74	1	3	74	3	1	1	0	1	0	0
318	6	74	2	3	69	2	1	1	0	0	0	0
319	6	72	2	2	55	1	1	0	0	0	0	0
320	6	75	2	1	58	1	0	0	0	0	1	0
321	6	72	2	2	61	1	0	0	0	0	1	0
322	6	73	1	3	50	2	1	0	1	0	0	0
323	6	69	2	3	66	2	1	1	0	0	0	0
324	6	66	2	3	55	0	0	0	0	0	0	0
325	6	71	1	4	65	3	0	1	0	1	1	0
326	6	73	2	2	72	2	0	1	0	0	1	1
327	6	73	2	2	74	0	0	0	0	0	0	0
328	6	69	2	3	73	3	1	1	0	0	1	0
329	6	72	1	1	54	1	1	0	0	0	0	0
330	6	65	1	3	76	3	1	1	1	0	0	0
331	6	69	1	3	71	6	1	1	1	1	1	1
332	6	68	1	1	67	3	1	1	1	0	0	0
333	6	74	1	4	79	6	1	1	1	1	1	1
334	6	73	2	1	69	0	0	0	0	0	0	0
335	6	68	2	1	50	0	0	0	0	0	0	0
336	6	69	1	1	71	4	1	1	0	1	1	0
337	6	69	1	1	48	0	0	0	0	0	0	0
338	6	70	2	3	61	1	0	0	0	0	1	0
339	6	72	2	3	75	5	1	1	0	1	1	1
340	6	75	1	4	62	1	1	0	0	0	0	0
341	6	75	1	4	82	4	1	1	1	1	0	0
342	6	77	1	3	76	4	1	1	0	1	1	0
343	6	79	1	4	81	5	1	1	0	1	1	1
344	6	83	1	4	73	3	1	0	1	0	1	0
345	6	75	2	2	60	3	1	1	0	0	1	0
346	6	76	1	2	68	2	1	1	0	0	0	0
347	6	85	1	4	64	3	1	1	0	0	1	0
348	6	86	2	3	77	3	1	1	1	0	0	0
349	6	76	2	1	51	0	0	0	0	0	0	0
350	6	71	2	3	61	1	0	0	1	0	0	0
351	6	73	1	4	63	1	0	0	0	1	0	0
